# Supplementary material for: Linking the Tuneability and Defouling of Electrically Conductive Polyaniline/Exfoliated Graphite Composite Membranes
Source: Membranes (Basel). 2021 Aug 17;11(8):631. doi: 10.3390/membranes11080631 (PMC8400208; doi:10.3390/membranes11080631)
Supplement: Supplementary file 1 [file membranes-11-00631-s001.zip]

Archive with 1 entries (1 files):
- membranes-1328624-supplementary.pdf
